# Supplementary material for: Does human endometrial LGR5 gene expression suggest the existence of another hormonally regulated epithelial stem cell niche?
Source: Hum Reprod. 2018 Apr 10;33(6):1052–62. doi: 10.1093/humrep/dey083 (PMC5972618; doi:10.1093/humrep/dey083)
Supplement: Supplementary Data [file dey083humrep-17-1035.r2supplementary_table_ii..xlsx]

## Sheet: Sheet1
Supplementary table II - All potential LGR5 regulating Transcription factors. A list of all potential transcription factors that were identified by amalgamating the following lists of genes; 1.) 116 transcription factors that are over-represented in the human LGR5 gene promoter (5000 up and 2000 down-stream) region as compared to a background set of sequences were constructed with oPPOSUM and ran…
All potential LGR5 regulating genes1.
Gene Name
Prrx2
Nobox
Pdx1
PBX1
SRY
HNF1A
TCF3
NR3C1
NFIL3
Foxd3
HLF
Ddit3
FOXF2
HNF1B
Hand1
Tcfe2a
HOXA5
NFKB1
Sox5
FOXI1
Sox17
ELK4
HNF4A
EBF1
Lhx3
RUNX1
Nkx2-5
Spz1
ARID3A
Nr2e3
FOXD1
Myb
REL
MEF2A
USF1
ZNF354C
E2F1
NF-kappaB
AHR
CREB1
SPI1
Mycn
Foxq1
ESR1
VDR
SRF
AR
IRF2
NFIC
TLX1
AP1
SP1
Pax6
FLI1
EWSR1
Pax4
TNFRSF10B
MZF1
RXRA
RARA
MIZF
Pax5
znf143
Evi1
PLAG1
RREB1
RAXRG
NR1H2
ESR2
PPARG
NR2F1
ELK1
CTCF
NKX3-1
NFE2L2
Tcfcp2l1
ARNT
HIF1A
NHLH1
IRF1
Egr1
Zfp423
NFYA
STAT1
ZEB1
RORA
SPIB
GATA1
FEV
INSM1
NFATC2
FOXA1
Myf
Foxa2
PHD1
SOK2
RFX3
Lag1
AMS
MOT2
Cdx2
IRF
Dlx2
ROX1
Duxl
TFE
HNF4A1
MET4
EAR2
MET28
PHO2
Barx1
TEAD1
TEF
CG11294
CEBPD
INO2
Nanog
PR
POU1F1
GABPA
YY2
TfIIA-S-2
GTF2A1
GTF2A2
NF-1
GLI1
NCOA6
HOXA7
HOXA6
Bsx
Bapx1
TEF-1
TEAD2
TEAD3
TEAD4
KLF3
KLF5
KLF6
KLF7
KLF8
KLF9
KLF10
KLF11
KLF12
KLF13
KLF15
KLF16
GBP
CEBPA
TBP
Nkx3-2
GFI1
GR
MAX
CCL4
CBF1
Zfx
Gfi-1
Cdx-2
TEC1
STAT3
HNF6
POU3F1
Obox1
TFAP2A
EN1
EN2
Pitx3
Obox3
Obox5
MATa1
RELA
MYF5
LEF1
YY1
Obox2
TRIM63
INO4
SATB1
HMRA2
NEUROG1
SOX2
Alu
EMC10
TCF7
SPHK1
NR4A2
MITF
FOXF1
POU5F1
GATA2
NTRK1
HESX1
FOXD4L1
TAL1
ZNF521
RRP1B
NR5A1
DYRK1A
TNFSF14
MIR128-1
HOXC9
ETV2
Sod2
TLR4
PTGS2
LOC633719
WT1
ESRRB
FOXE3
HIST1H2AA
PTGES
HAND2
ELF5
MIR155
MYC
mit
Bcr
Abl1
SMO
POU3F2
VSX2
MSX1
HIST1H2BA
FOS
GFI1B
ITGA7
KLF4
TBX5
SCYL1
SETD8
MEF2B
USP27X
PAPOLG
PAPOLA
H2AFB2
USP51
HNRNPM
IKZF2
TP53
ASCC3
TRIM44
DNAJC2
HNRNPU
NSUN2
DAXX
DIS3
PQBP1
TCF7L2
HNRNPF
CABIN1
MEIS2
NUP93
FOXP1
HUWE1
H2AFZ
CYFIP1
NOX1
Cyp6g1
MYT1
AFF2
Slxl1
Slx
STAG2
TBL1X
IGF2BP3
SLC44A5
HNRNPA1
RBFOX3
TBX3
MAMLD1
ATP2B2
EXOSC10
REST
hsa-miR-30b
hsa-miR-30c
SET
CACTIN
BCL9L
LGI1
MGEA5
BCL9
IQGAP2
Bcl6
PIWIL2
NCK2
POU2F1
FZD3
DLX3
PIWIL4
PRMT5
PATZ1
CHRNB2
CCNC
NCF1
PIWIL1
MUSK
CASP8
CD47
PAX9
IRF8
STAR
RAD51
BAZ1B
FAT4
FANCG
FNIP1
HOXD4
HOXD8
HOXD12
HOXD3
HOXD1
SLC9A3
TGIF1
INHA
HOXA11
STAT5B
HOXA10
LCP2
FOXO3
MAPKAPK2
MAPKAPK3
SOX9
PARP1
GAB2
STAT5A
SGPL1
Amalgamating 3 lists; LGR5 promotor binding TF lists from oPPOSUM and from ConTra; and the lists from the NextBio knockout atlas (KO/KD and over-expression) containing 313 genes
