# Supplementary material for: Does human endometrial LGR5 gene expression suggest the existence of another hormonally regulated epithelial stem cell niche?
Source: Hum Reprod. 2018 Apr 10;33(6):1052–62. doi: 10.1093/humrep/dey083 (PMC5972618; doi:10.1093/humrep/dey083)
Supplement: Supplementary Data [file dey083humrep-17-1035.r2supplementary_table_iii.xlsx]

## Sheet: Supplementary table 5. LGR5 reg
Supplementary table III. Potential LGR5 regulating genes that are differentially regulated in the secretory phase endometrium. All published Microarray datasets available in Nextbio correlation engine of normal, premenopausal endometrial samples from women not on hormonal treatments without any endometrial pathology with robust assignment to a cycle stage were included in meta-analysis (which con…
Biosets versus Genes record downloaded from Correlation Engine(2017/05/18 04:16:05)
Bioset 1: Endometrial tissue from healthy donors - 7-9d after ovulation _vs_ proliferative phase (Study: Endometrial tissue from healthy donors after ovulation and proliferative phase)
Bioset 2: Endometrium from normal patients - mid secretory phase _vs_ proliferative phase (Study: Endometrial gene profiles reveal progesterone resistance in women with endometriosis)
Bioset 3: Endometrium from pre-menopausal women - secretory phase _vs_ proliferative phase (Study: Endometrium from during the proliferative phase, secretory phase, and from post-menopausal women)
https://liverpool.ussc.informatics.illumina.com/c/search/adv.nb?ids=1136152,1011769,679364
Gene	EntrezGene ID	Gene Description	Specificity	Overall Gene score	Score Bioset 1	p-value Bioset 1	activity type Bioset 1	activity value Bioset 1	Score Bioset 2	p-value Bioset 2	activity type Bioset 2	activity value Bioset 2	Score Bioset 3	p-value Bioset 3	activity type Bioset 3	activity value Bioset 3
ELK4	2005	ELK4, ETS-domain protein (SRF accessory protein 1)	3 out of 3	141.941	17.7807	2.2e-11	fold change	1.98819	63.3208	0.0002	fold change	3.21	60.8398	0.0166	fold change	1.96
MYB	4602	v-myb myeloblastosis viral oncogene homolog (avian)	3 out of 3	130.196	29.066	1.4e-10	fold change	-2.5817	49.7409	0.0018	fold change	-2.43	51.3896	0.0428	fold change	-1.7
TEAD2	8463	TEA domain family member 2	3 out of 3	125.671	15.8101	1.3e-11	fold change	-1.87422	41.3562	0.0007	fold change	-2.12	68.5044	0.0389	fold change	-2.18
TCF3	6929	transcription factor 3 (E2A immunoglobulin enhancer binding factors E12/E47)	3 out of 3	122.776	14.1159	5.5e-06	fold change	-1.75365	41.8634	0.0002	fold change	-2.14	66.7967	0.0278	fold change	-2.13
NR1H2	7376	nuclear receptor subfamily 1, group H, member 2	3 out of 3	108.601	27.4227	0.001	fold change	2.48913	19.6916	0.0089	fold change	1.46	61.487	0.0302	fold change	1.98
BCL9	607	B-cell CLL/lymphoma 9	3 out of 3	104.003	10.4334	0.0005	fold change	-1.46221	11.8076	0.0066	fold change	-1.2	81.7621	0.0153	fold change	-2.8
PIWIL4	143689	piwi-like 4 (Drosophila)	3 out of 3	67.8175	12.932	7.9e-06	fold change	1.6641	17.9938	0.0021	fold change	1.41	36.8917	0.0191	fold change	1.36
CEBPD	1052	CCAAT/enhancer binding protein (C/EBP), delta	2 out of 3	172.617	78.5139	3.4e-15	fold change	7.48659	94.1035	0.0001	fold change	9.65
NFIL3	4783	nuclear factor, interleukin 3 regulated	2 out of 3	159.341	68.9722	5.1e-22	fold change	5.51665	90.3685	3.9e-05	fold change	7.59
KLF6	1316	Kruppel-like factor 6	2 out of 3	147.928	61.4991	1.6e-11	fold change	4.86094	86.4289	0.0004	fold change	6.24
BCL6	604	B-cell CLL/lymphoma 6	2 out of 3	147.26	55.9522	1.2e-07	fold change	4.46422	91.3075	0.0001	fold change	7.94
SOD2	6648	superoxide dismutase 2, mitochondrial	2 out of 3	142.111	46.171	4.3e-05	fold change	3.67569	95.9398	1.4e-07	fold change	12.5
KLF4	9314	Kruppel-like factor 4 (gut)	2 out of 3	139.223	70.0594	1.1e-26	fold change	5.68157	69.1639	0.0015	fold change	3.68
TLR4	7099	toll-like receptor 4	2 out of 3	129.812	56.1287	1.4e-10	fold change	4.46607	73.6833	4.6e-06	fold change	4.08
KLF9	687	Kruppel-like factor 9	2 out of 3	126.154	44.2192	1.1e-31	fold change	3.54697	81.935	0.008	fold change	5.23
KLF5	688	Kruppel-like factor 5 (intestinal)	2 out of 3	125.96	39.5924	8.9e-11	fold change	3.22016	86.3677	0.0001	fold change	6.2
KLF15	28999	Kruppel-like factor 15	2 out of 3	124.231	87.5304	1.1e-17	fold change	9.94871	36.701	0.0006	fold change	1.97
POU5F1	5460	POU class 5 homeobox 1	2 out of 3	116.34	84.2148	6.2e-31	fold change	8.51238	32.1256	0.0233	fold change	1.83
ESR1	2099	estrogen receptor 1	2 out of 3	111.869	53.5917	1.3e-24	fold change	-4.2384	58.2778	6.6e-06	fold change	-2.85
HNF1B	6928	HNF1 homeobox B	2 out of 3	108.26	60.2489	3.1e-09	fold change	4.77249	48.0114	3.9e-07	fold change	2.35
DDIT3	1649	DNA-damage-inducible transcript 3	2 out of 3	97.9621	11.5018	9.8e-06	fold change	1.55783					86.4603	0.0232	fold change	3.24
LEF1	51176	lymphoid enhancer-binding factor 1	2 out of 3	94.4007	32.7005	2.1e-13	fold change	-2.79553	61.7002	4.5e-07	fold change	-3.07
RARA	5914	retinoic acid receptor, alpha	2 out of 3	90.4237					15.1599	0.0023	fold change	-1.32	75.2638	0.0379	fold change	-2.46
AR	367	androgen receptor	2 out of 3	89.3707	42.0249	1.7e-21	fold change	-3.39443	47.3458	4.6e-05	fold change	-2.33
TBX3	6926	T-box 3	2 out of 3	81.1816	28.3403	1.2e-13	fold change	-2.53997	52.8413	0.0006	fold change	-2.57
STAR	6770	steroidogenic acute regulatory protein	2 out of 3	75.4031	28.0573	1.7e-08	fold change	2.52267	47.3458	6.9e-05	fold change	2.33
ZEB1	6935	zinc finger E-box binding homeobox 1	2 out of 3	71.9398	10.9136	0.0002	fold change	1.50673	61.0262	0.0115	fold change	3.02
GLI1	2735	GLI family zinc finger 1	2 out of 3	70.492	30.4427	0.0003	fold change	-2.65046	40.0493	0.0012	fold change	-2.08
EBF1	1879	early B-cell factor 1	2 out of 3	66.8264	26.0058	1.6e-08	fold change	2.42065	40.8207	0.0021	fold change	2.1
RREB1	6239	ras responsive element binding protein 1	2 out of 3	60.9211	10.5447	0.0002	fold change	1.47239					50.3763	0.0476	fold change	1.67
H2AFZ	3015	H2A histone family, member Z	2 out of 3	57.3059	18.1621	4e-07	fold change	-2.00833	39.1438	0.0015	fold change	-2.05
RORA	6095	RAR-related orphan receptor A	2 out of 3	56.6452	10.2117	0.001	fold change	1.44194	46.4334	0.0421	fold change	2.3
STAT3	6774	signal transducer and activator of transcription 3 (acute-phase response factor)	2 out of 3	56.4139	18.5601	7.4e-11	fold change	2.0367	37.8538	1.7e-05	fold change	2.01
MYC	4609	v-myc myelocytomatosis viral oncogene homolog (avian)	2 out of 3	52.1493	24.4785	4.5e-07	fold change	2.3411	27.6708	0.0128	fold change	1.69
RAD51	5888	RAD51 homolog (S. cerevisiae)	2 out of 3	51.9997	29.3217	4.7e-06	fold change	-2.59865	22.678	0.0007	fold change	-1.55
SMO	6608	smoothened, frizzled family receptor	2 out of 3	51.091	14.39	0.001	fold change	-1.77289	36.701	4.5e-06	fold change	-1.97
IRF8	3394	interferon regulatory factor 8	2 out of 3	50.3589	22.6881	8.9e-06	fold change	-2.25527	27.6708	0.0143	fold change	-1.69
TP53	7157	tumor protein p53	2 out of 3	49.5547	14.2555	1.4e-12	fold change	-1.76416	35.2993	6.1e-05	fold change	-1.93
USP51	158880	ubiquitin specific peptidase 51	2 out of 3	49.5314	18.0636	1.2e-07	fold change	-2.00282	31.4677	0.0041	fold change	-1.81
USP27X	389856	ubiquitin specific peptidase 27, X-linked	2 out of 3	49.5234	27.1713	6.7e-10	fold change	-2.47207	22.3522	0.0017	fold change	-1.54
KLF12	11278	Kruppel-like factor 12	2 out of 3	47.947					13.3229	0.0042	fold change	-1.26	34.6241	0.048	fold change	-1.29
KLF8	11279	Kruppel-like factor 8	2 out of 3	47.0408	27.6932	4.8e-15	fold change	2.50526	19.3476	0.0347	fold change	1.45
TCF7L2	6934	transcription factor 7-like 2 (T-cell specific, HMG-box)	2 out of 3	45.5786	12.4842	3.8e-06	fold change	1.6318	33.0944	0.0177	fold change	1.86
IRF2	3660	interferon regulatory factor 2	2 out of 3	43.8919	13.6921	5.8e-07	fold change	1.71872	30.1998	0.0003	fold change	1.77
HIF1A	3091	hypoxia inducible factor 1, alpha subunit (basic helix-loop-helix transcription factor)	2 out of 3	43.1476	9.32469	0.0027	fold change	1.36037	33.8229	1.5e-06	fold change	1.88
KLF10	7071	Kruppel-like factor 10	2 out of 3	42.2478	12.4145	3.8e-05	fold change	-1.62757	29.8333	0.0138	fold change	-1.76
TEF	7008	thyrotrophic embryonic factor	2 out of 3	40.4928	14.6107	0.0035	fold change	-1.7875	25.8821	0.0036	fold change	-1.64
FZD3	7976	frizzled family receptor 3	2 out of 3	40.1075	15.6616	4.2e-10	fold change	-1.86419	24.4459	0.0177	fold change	-1.6
GAB2	9846	GRB2-associated binding protein 2	2 out of 3	37.6763	11.7942	0.0004	fold change	1.58247	25.8821	0.0001	fold change	1.64
E2F1	1869	E2F transcription factor 1	2 out of 3	37.5936	21.2005	0.0005	fold change	-2.18903	16.3932	0.0269	fold change	-1.36
FANCG	2189	Fanconi anemia, complementation group G	2 out of 3	35.842	10.6288	0.0033	fold change	-1.48031	25.2132	0.0094	fold change	-1.62
PARP1	142	poly (ADP-ribose) polymerase 1	2 out of 3	34.9574	10.5115	7.4e-05	fold change	-1.46962	24.4459	0.0011	fold change	-1.6
TGIF1	7050	TGFB-induced factor homeobox 1	2 out of 3	34.1822	10.0577	0.0155	fold change	1.42826	24.1245	0.0095	fold change	1.59
NUP93	9688	nucleoporin 93kDa	2 out of 3	30.9441	9.28897	0.0008	fold change	-1.35847	21.6551	0.0038	fold change	-1.52
HNRNPM	4670	heterogeneous nuclear ribonucleoprotein M	2 out of 3	30.8444	9.81532	0.0009	fold change	-1.40581	21.0291	0.004	fold change	-1.5
BCR	613	breakpoint cluster region	2 out of 3	30.4827	13.8162	0.0036	fold change	1.72791	16.6666	0.0485	fold change	1.37
NR2F1	7025	nuclear receptor subfamily 2, group F, member 1	2 out of 3	30.137	12.1432	0.0144	fold change	1.60752	17.9938	0.029	fold change	1.41
ELK1	2002	ELK1, member of ETS oncogene family	2 out of 3	29.3845	11.7242	2.5e-06	fold change	-1.57846	17.6603	5.9e-05	fold change	-1.4
NFYA	4800	nuclear transcription factor Y, alpha	2 out of 3	28.8464	13.0778	5.5e-07	fold change	-1.67524	15.7685	5.8e-05	fold change	-1.34
SET	6418	SET nuclear oncogene	2 out of 3	26.656	10.2628	0.001	fold change	-1.44554	16.3932	0.0424	fold change	-1.36
BAZ1B	9031	bromodomain adjacent to zinc finger domain, 1B	2 out of 3	26.5346	10.766	3.7e-08	fold change	-1.49346	15.7685	0.0175	fold change	-1.34
MEF2A	4205	myocyte enhancer factor 2A	2 out of 3	26.2716	9.60504	0.0062	fold change	1.38655	16.6666	0.0353	fold change	1.37
CREB1	1385	cAMP responsive element binding protein 1	2 out of 3	25.6451	9.25191	7.1e-06	fold change	-1.35389	16.3932	0.0395	fold change	-1.36
ZNF354C	30832	zinc finger protein 354C	2 out of 3	25.3769	11.7423	9.9e-07	fold change	-1.57946	13.6346	0.0033	fold change	-1.27
TCF7	6932	transcription factor 7 (T-cell specific, HMG-box)	2 out of 3	24.1399	10.5053	0.0009	fold change	-1.46922	13.6346	0.0173	fold change	-1.27
CTCF	10664	CCCTC-binding factor (zinc finger protein)	2 out of 3	22.9651	9.90829	2.2e-06	fold change	-1.41442	13.0568	0.0179	fold change	-1.25
HNRNPA1	3178	heterogeneous nuclear ribonucleoprotein A1	2 out of 3	22.5724	10.035	0.0139	fold change	-1.42659	12.5374	0.0077	fold change	-1.23
RRP1B	23076	ribosomal RNA processing 1 homolog B (S. cerevisiae)	2 out of 3	22.1148	9.57744	0.0004	fold change	-1.38288	12.5374	0.039	fold change	-1.23
FOXA1	3169	forkhead box A1	1 out of 3	98.563									98.563	0.0195	fold change	-11
SOX9	6662	SRY (sex determining region Y)-box 9	1 out of 3	83.5031									83.5031	0.0329	fold change	-2.97
ATP2B2	491	ATPase, Ca++ transporting, plasma membrane 2	1 out of 3	80.2852	80.2852	1.3e-10	fold change	7.77787
SOX17	64321	SRY (sex determining region Y)-box 17	1 out of 3	70.2711					70.2711	4.5e-05	fold change	-3.77
NCOA6	23054	nuclear receptor coactivator 6	1 out of 3	67.1637									67.1637	0.0316	fold change	2.14
SCYL1	57410	SCY1-like 1 (S. cerevisiae)	1 out of 3	62.8955									62.8955	0.0176	fold change	2.01
MYCN	4613	v-myc myelocytomatosis viral related oncogene, neuroblastoma derived (avian)	1 out of 3	48.2188					48.2188	0.0033	fold change	-2.36
MUSK	4593	muscle, skeletal, receptor tyrosine kinase	1 out of 3	47.4595									47.4595	0.0276	fold change	1.61
CDX2	1045	caudal type homeobox 2	1 out of 3	45.3626									45.3626	0.0487	fold change	-1.55
REST	5978	RE1-silencing transcription factor	1 out of 3	44.2834									44.2834	0.0452	fold change	1.53
AHR	196	aryl hydrocarbon receptor	1 out of 3	43.5544					43.5544	0.0019	fold change	2.2
FOXP1	27086	forkhead box P1	1 out of 3	43.1719					43.1719	4.5e-05	fold change	2.18
PPARG	5468	peroxisome proliferator-activated receptor gamma	1 out of 3	42.3248	42.3248	4.2e-07	fold change	3.41018
KLF3	51274	Kruppel-like factor 3 (basic)	1 out of 3	40.8207					40.8207	0.01	fold change	2.1
PIWIL2	55124	piwi-like 2 (Drosophila)	1 out of 3	39.5629	39.5629	1.9e-05	fold change	3.21865
GATA2	2624	GATA binding protein 2	1 out of 3	39.1438					39.1438	1.3e-05	fold change	-2.05
MSX1	4487	msh homeobox 1	1 out of 3	38.8223					38.8223	0.0026	fold change	-2.04
MITF	4286	microphthalmia-associated transcription factor	1 out of 3	37.8538					37.8538	0.0013	fold change	2.01
HAND2	9464	heart and neural crest derivatives expressed 2	1 out of 3	31.392	31.392	2.3e-08	fold change	2.71593
PATZ1	23598	POZ (BTB) and AT hook containing zinc finger 1	1 out of 3	30.5601					30.5601	0.0002	fold change	-1.78
KLF7	8609	Kruppel-like factor 7 (ubiquitous)	1 out of 3	30.1998					30.1998	0.0023	fold change	1.77
FOXQ1	94234	forkhead box Q1	1 out of 3	28.9343					28.9343	0.0188	fold change	1.73
AFF2	2334	AF4/FMR2 family, member 2	1 out of 3	28.6602	28.6602	0.0003	fold change	-2.56053
HOXA10	3206	homeobox A10	1 out of 3	28.5514					28.5514	0.0004	fold change	-1.72
HOXA11	3207	homeobox A11	1 out of 3	26.2692					26.2692	0.0156	fold change	-1.65
SPHK1	8877	sphingosine kinase 1	1 out of 3	25.817	25.817	0.0192	fold change	2.41155
SLC44A5	204962	solute carrier family 44, member 5	1 out of 3	25.6187	25.6187	0.0023	fold change	-2.40291
MGEA5	10724	meningioma expressed antigen 5 (hyaluronidase)	1 out of 3	25.5167					25.5167	0.0081	fold change	1.63
SGPL1	8879	sphingosine-1-phosphate lyase 1	1 out of 3	24.8613					24.8613	0.0013	fold change	1.61
NFE2L2	4780	nuclear factor (erythroid-derived 2)-like 2	1 out of 3	24.8613					24.8613	0.0174	fold change	1.61
ARNT	405	aryl hydrocarbon receptor nuclear translocator	1 out of 3	24.1245					24.1245	0.0013	fold change	1.59
PTGS2	5743	prostaglandin-endoperoxide synthase 2 (prostaglandin G/H synthase and cyclooxygenase)	1 out of 3	22.9417	22.9417	0.0044	fold change	2.26656
ZNF521	25925	zinc finger protein 521	1 out of 3	21.3618	21.3618	0.0001	fold change	-2.19718
GFI1	2672	growth factor independent 1 transcription repressor	1 out of 3	19.9331	19.9331	0.007	fold change	-2.11154
MAPKAPK2	9261	mitogen-activated protein kinase-activated protein kinase 2	1 out of 3	19.3476					19.3476	0.026	fold change	1.45
RUNX1	861	runt-related transcription factor 1	1 out of 3	19.3476					19.3476	0.0067	fold change	1.45
KLF11	8462	Kruppel-like factor 11	1 out of 3	19.0419					19.0419	0.0266	fold change	1.44
SATB1	6304	SATB homeobox 1	1 out of 3	17.9938					17.9938	0.0262	fold change	-1.41
EMC10	284361	ER membrane protein complex subunit 10	1 out of 3	17.9938					17.9938	1.5e-06	fold change	-1.41
FOXA2	3170	forkhead box A2	1 out of 3	17.8581	17.8581	0.0004	fold change	1.99218
HOXD3	3232	homeobox D3	1 out of 3	16.9719	16.9719	0.0012	fold change	-1.94477
LGI1	9211	leucine-rich, glioma inactivated 1	1 out of 3	16.1303	16.1303	0.014	fold change	1.89698
ABL1	25	c-abl oncogene 1, non-receptor tyrosine kinase	1 out of 3	15.4747					15.4747	0.0024	fold change	-1.33
ITGA7	3679	integrin, alpha 7	1 out of 3	15.4747					15.4747	0.0151	fold change	-1.33
STAT5B	6777	signal transducer and activator of transcription 5B	1 out of 3	15.4747					15.4747	0.0014	fold change	1.33
TNFRSF10B	8795	tumor necrosis factor receptor superfamily, member 10b	1 out of 3	13.3229					13.3229	0.0005	fold change	-1.26
IQGAP2	10788	IQ motif containing GTPase activating protein 2	1 out of 3	13.3229					13.3229	0.0466	fold change	-1.26
IRF1	3659	interferon regulatory factor 1	1 out of 3	13.0568					13.0568	0.0086	fold change	1.25
RELA	5970	v-rel reticuloendotheliosis viral oncogene homolog A (avian)	1 out of 3	12.7619	12.7619	1.5e-05	fold change	1.65215
STAT1	6772	signal transducer and activator of transcription 1, 91kDa	1 out of 3	12.537	12.537	1.6e-05	fold change	-1.63507
PQBP1	10084	polyglutamine binding protein 1	1 out of 3	12.3255	12.3255	0.0036	fold change	1.62116
PRRX2	51450	paired related homeobox 2	1 out of 3	12.2929					12.2929	0.0076	fold change	-1.22
HNRNPU	3192	heterogeneous nuclear ribonucleoprotein U (scaffold attachment factor A)	1 out of 3	12.2929					12.2929	0.0227	fold change	-1.22
HOXD4	3233	homeobox D4	1 out of 3	11.5167	11.5167	0.0055	fold change	-1.55988
RFX3	5991	regulatory factor X, 3 (influences HLA class II expression)	1 out of 3	11.302	11.302	0.0001	fold change	-1.5436
SETD8	387893	SET domain containing (lysine methyltransferase) 8	1 out of 3	11.2757	11.2757	1.2e-06	fold change	1.5416
FAT4	79633	FAT tumor suppressor homolog 4 (Drosophila)	1 out of 3	11.0446	11.0446	0.0079	fold change	-1.51893
FOXO3	2309	forkhead box O3	1 out of 3	10.9855	10.9855	0.013	fold change	1.51446
KLF13	51621	Kruppel-like factor 13	1 out of 3	10.9472	10.9472	0.005	fold change	1.51093
SPI1	6688	spleen focus forming virus (SFFV) proviral integration oncogene spi1	1 out of 3	10.7013	10.7013	0.009	fold change	-1.48814
HNRNPF	3185	heterogeneous nuclear ribonucleoprotein F	1 out of 3	10.2529	10.2529	0.0015	fold change	1.4451
PBX1	5087	pre-B-cell leukemia homeobox 1	1 out of 3	9.6747	9.6747	0.0004	fold change	-1.3941
TBP	6908	TATA box binding protein	1 out of 3	9.57572	9.57572	3.1e-05	fold change	1.38282
TEAD1	7003	TEA domain family member 1 (SV40 transcriptional enhancer factor)	1 out of 3	9.44185	9.44185	5.4e-07	fold change	-1.37021
HOXD8	3234	homeobox D8	1 out of 3	9.09575	9.09575	0.0199	fold change	-1.33525
